# Supplementary material for: CLIC6’s role in cancer: from broad analysis to breast cancer validation
Source: Front Oncol. 2025 Oct 9;15:1667589. doi: 10.3389/fonc.2025.1667589 (PMC12545143; doi:10.3389/fonc.2025.1667589)
Supplement: Supplementary file 2 [file Table1.xlsx]

## Sheet: Sheet 1
ONTOLOGY	ID	Description	GeneRatio	BgRatio	pvalue	p.adjust	qvalue	geneID	Count	zscore
BP	GO:0008544	epidermis development	64/944	355/18800	2.59368e-19	3.69426e-16	3.58837e-16	USH1C/PAX6/FOXC1/GAL/PTHLH/TGM1/FERMT1/TGM5/CASP14/LHX2/DKK1/EREG/KRT34/SPINK5/KRT85/SCEL/FLG2/S100A7/HOXB13/LCE2B/SPRR2G/KRT84/LCE3D/IVL/SPRR2D/FABP5/TMC1/KLK5/KRT1/KLK7/SPRR1B/KRT78/KRT75/KRT6C/KRT83/SOSTDC1/KRT9/LCE1D/SFN/CALML5/TMEM132E/SPRR4/POU3F2/KRT6B/KRT79/LCE3E/KRT5/LCE5A/KRT3/KRT16/LCE1A/LCE2A/KRTDAP/GJB5/LCE1B/LCE1C/LORICRIN/SPRR2E/LIPK/KRT6A/KRT81/LCE1F/SPRR2A/SPRR2F	64	-7.5
BP	GO:0043588	skin development	52/944	296/18800	1.98076e-15	1.69276e-12	1.64424e-12	PAX6/FOXC1/GAL/TGM1/FERMT1/CASP14/LHX2/DKK1/EREG/SPINK5/KRT85/SCEL/FLG2/S100A7/LCE2B/SPRR2G/KRT84/LCE3D/IVL/SPRR2D/KLK5/KRT1/SPRR1B/KRT78/KRT75/KRT6C/KRT83/SOSTDC1/KRT9/LCE1D/SFN/SPRR4/KRT6B/KRT79/LCE3E/KRT5/LCE5A/KRT3/KRT16/LCE1A/LCE2A/GJB3/LCE1B/LCE1C/LORICRIN/SPRR2E/LIPK/KRT6A/KRT81/LCE1F/SPRR2A/SPRR2F	52	-6.93375
BP	GO:0009913	epidermal cell differentiation	47/944	230/18800	1.06978e-16	1.14279e-13	1.11004e-13	USH1C/PAX6/FOXC1/TGM1/CASP14/EREG/SPINK5/KRT85/SCEL/S100A7/LCE2B/SPRR2G/KRT84/LCE3D/IVL/SPRR2D/TMC1/KLK5/KRT1/SPRR1B/KRT78/KRT75/KRT6C/KRT83/LCE1D/SFN/TMEM132E/SPRR4/KRT6B/KRT79/LCE3E/KRT5/LCE5A/KRT3/KRT16/LCE1A/LCE2A/LCE1B/LCE1C/LORICRIN/SPRR2E/LIPK/KRT6A/KRT81/LCE1F/SPRR2A/SPRR2F	47	-6.56392
BP	GO:0042742	defense response to bacterium	46/944	364/18800	8.00949e-09	3.80273e-06	3.69373e-06	NR1H4/COCH/BPI/CCL20/PI3/SLPI/CXCL6/DEFB126/STATH/HTN1/VGF/LBP/SPINK5/LACRT/S100A8/S100A7/GSDMC/LCN2/PGLYRP3/PGLYRP2/DCD/PGLYRP4/S100A9/DEFB1/LPO/LALBA/KLK5/WFDC12/KLK7/DEFB4A/WFDC5/C10orf99/BPIFA1/KRT6A/HTN3/DEFB134/MIR140/IGHG1/IGHV1-18/IGHV3-20/IGHV5-51/IGHV3-73/IGHV2-70/IGHV1-69D/IGHV1-69-2/IGHV7-4-1	46	-6.19256
BP	GO:0007389	pattern specification process	44/944	463/18800	3.8393e-05	0.00630974	0.00612889	PAX6/FOXC1/DLL3/TDRD1/EYA1/LHX2/LHX3/DKK1/RFX4/OTX1/WNT6/FOXA2/NKX2-2/FEZF1/HOXD13/FOXJ1/BARX1/RAX/PCDH8/TBR1/SIX3/FOXN4/DMRTA2/MSGN1/GJA1/ZIC1/ALX3/ZIC3/EN1/TBXT/CDX2/OTX2/GBX2/HOXD12/SIX2/SOSTDC1/TCAP/FOXG1/FOXC2/NKX2-5/HELT/RIPPLY2/OOEP/FOXD1	44	-5.72872
BP	GO:0030216	keratinocyte differentiation	43/944	167/18800	2.28544e-19	3.69426e-16	3.58837e-16	PAX6/FOXC1/TGM1/CASP14/EREG/KRT85/SCEL/S100A7/LCE2B/SPRR2G/KRT84/LCE3D/IVL/SPRR2D/KLK5/KRT1/SPRR1B/KRT78/KRT75/KRT6C/KRT83/LCE1D/SFN/SPRR4/KRT6B/KRT79/LCE3E/KRT5/LCE5A/KRT3/KRT16/LCE1A/LCE2A/LCE1B/LCE1C/LORICRIN/SPRR2E/LIPK/KRT6A/KRT81/LCE1F/SPRR2A/SPRR2F	43	-6.25244
BP	GO:0006959	humoral immune response	40/944	317/18800	7.88736e-08	2.63581e-05	2.56027e-05	PRSS3/PF4V1/CCR6/REG1A/ZP4/PI3/SLPI/CXCL6/DEFB126/FOXJ1/APCS/SPINK5/IL36RN/S100A7/IFNK/C8A/PGLYRP3/PGLYRP4/S100A9/CXCL5/CXCL1/DEFB1/KLK5/KRT1/WFDC12/KLK7/DEFB4A/WFDC5/IFNA10/BPIFA1/KRT6A/IGHG1/IGHV1-18/IGHV3-20/IGHV5-51/IGHV3-73/IGHV2-70/IGHV1-69D/IGHV1-69-2/IGHV7-4-1	40	-5.37587
BP	GO:0031424	keratinization	38/944	85/18800	4.50679e-27	1.92575e-23	1.87056e-23	TGM1/CASP14/KRT85/LCE2B/SPRR2G/KRT84/LCE3D/IVL/SPRR2D/KLK5/KRT1/SPRR1B/KRT78/KRT75/KRT6C/KRT83/LCE1D/SFN/SPRR4/KRT6B/KRT79/LCE3E/KRT5/LCE5A/KRT3/KRT16/LCE1A/LCE2A/LCE1B/LCE1C/LORICRIN/SPRR2E/LIPK/KRT6A/KRT81/LCE1F/SPRR2A/SPRR2F	38	-6.16441
BP	GO:0003002	regionalization	36/944	354/18800	4.80588e-05	0.00760575	0.00738775	PAX6/FOXC1/DLL3/TDRD1/LHX2/LHX3/DKK1/RFX4/OTX1/FOXA2/NKX2-2/FEZF1/HOXD13/FOXJ1/BARX1/PCDH8/TBR1/SIX3/FOXN4/DMRTA2/MSGN1/ZIC3/EN1/TBXT/CDX2/OTX2/GBX2/SIX2/SOSTDC1/TCAP/FOXG1/FOXC2/NKX2-5/HELT/RIPPLY2/FOXD1	36	-5.33333
BP	GO:0045165	cell fate commitment	35/944	266/18800	1.83535e-07	5.60174e-05	5.44118e-05	SOX8/PAX6/EYA1/POU6F2/LHX3/DKK1/NR2E1/WNT6/ONECUT2/FOXA2/NKX2-2/MYOD1/TBR1/FOXN4/DMRTA2/BARHL2/POU4F1/ISL2/TLX3/TBXT/NKX6-3/TBX10/ONECUT1/SIX2/SOSTDC1/FOXG1/FOXC2/OLIG3/NKX2-5/OLIG1/POU3F2/MYT1L/POU5F1/TRIM15/OLIG2	35	-5.57802
BP	GO:0015849	organic acid transport	34/944	318/18800	2.80925e-05	0.00500163	0.00485827	SLC6A15/SLCO1A2/SLC26A3/SLC17A6/HRH3/NTSR1/SLC7A5/OCA2/SLC1A6/SLC1A1/SLCO1B3/ACE2/SLC6A11/SYT4/SLCO1B1/SLC26A7/GJA1/FABP1/FABP7/FABP5/CRABP1/FABP6/TRH/SLC6A19/SLC26A9/ERFE/CYP4F2/SLC36A2/CYP4A11/SLC38A3/SLC6A17/FABP12/SLCO1B7/SLC6A14	34	-3.77297
BP	GO:0010951	negative regulation of endopeptidase activity	28/944	251/18800	6.66096e-05	0.00981457	0.00953327	SERPINB3/FETUB/SPINT3/PCSK1N/SMR3A/CRYAB/PI3/SLPI/SPINK5/CSN2/AHSG/FABP1/SERPINB7/A2ML1/SERPINB12/WFDC12/SMR3B/WFDC5/SFN/SPINK6/SERPINB13/SERPINB11/SERPINB4/SERPINB5/MAGEA3/CARD18/ANXA8L1/ANXA8	28	-5.2915
BP	GO:0010466	negative regulation of peptidase activity	28/944	262/18800	0.000140062	0.0176433	0.0171376	SERPINB3/FETUB/SPINT3/PCSK1N/SMR3A/CRYAB/PI3/SLPI/SPINK5/CSN2/AHSG/FABP1/SERPINB7/A2ML1/SERPINB12/WFDC12/SMR3B/WFDC5/SFN/SPINK6/SERPINB13/SERPINB11/SERPINB4/SERPINB5/MAGEA3/CARD18/ANXA8L1/ANXA8	28	-5.2915
BP	GO:0046942	carboxylic acid transport	27/944	279/18800	0.000873986	0.0688239	0.0668513	SLC6A15/SLCO1A2/SLC26A3/SLC17A6/HRH3/NTSR1/SLC7A5/SLC1A6/SLC1A1/SLCO1B3/ACE2/SLC6A11/SYT4/SLCO1B1/SLC17A4/SLC26A7/GJA1/SLC16A12/TRH/SLC26A9/CYP4F2/SLC36A2/CYP4A11/SLC38A3/SLC6A17/SLCO1B7/SLC6A14	27	-2.50185
BP	GO:0071695	anatomical structure maturation	24/944	246/18800	0.00147608	0.0970354	0.0942542	SOX8/MYOC/ROPN1/GAL/CNGB1/ACTL6B/PGR/SLC26A3/TDRD1/SOX10/FERMT1/CCR6/ROPN1B/BCL11A/EREG/SPINK5/SIX3/ROPN1L/GJA1/HOXB13/DEFB1/CDK5R2/RFLNA/RHEX	24	-2.04124
BP	GO:0019730	antimicrobial humoral response	23/944	122/18800	3.58186e-08	1.53053e-05	1.48666e-05	PRSS3/PF4V1/REG1A/PI3/SLPI/CXCL6/DEFB126/SPINK5/IL36RN/S100A7/PGLYRP3/PGLYRP4/S100A9/CXCL5/CXCL1/DEFB1/KLK5/WFDC12/KLK7/DEFB4A/WFDC5/BPIFA1/KRT6A	23	-4.3788
BP	GO:0045664	regulation of neuron differentiation	23/944	192/18800	9.96782e-05	0.0137395	0.0133457	SOX8/PAX6/LTK/EYA1/DKK1/SLC6A4/PHOX2B/NR2E1/BCL11A/NEUROG3/NKX2-2/GDF5/FEZF1/MMD2/SIX3/SH3GL3/ISL2/TLX3/VWC2L/FOXG1/SOX11/NKX2-5/OLIG2	23	-3.96177
BP	GO:0009952	anterior/posterior pattern specification	23/944	214/18800	0.000492336	0.04675	0.0454101	PAX6/FOXC1/DLL3/TDRD1/DKK1/OTX1/FOXA2/FEZF1/HOXD13/BARX1/PCDH8/MSGN1/ZIC3/EN1/TBXT/CDX2/OTX2/GBX2/SIX2/TCAP/FOXC2/HELT/RIPPLY2	23	-4.79583
BP	GO:0007586	digestion	22/944	137/18800	1.27384e-06	0.000302395	0.000293728	PRSS3/PTGER3/OPRK1/SI/KCNN4/PPARGC1A/CCKBR/GHSR/STATH/CHRM3/CHIA/SLC26A7/APOA2/TFF2/AQP5/INAVA/FABP1/CHRM1/CEL/UCN3/NPSR1/MUC2	22	-4.26401
BP	GO:0045109	intermediate filament organization	21/944	68/18800	8.29026e-12	5.90405e-09	5.73482e-09	PKP1/KRT34/KRT33B/KRT85/INA/KRT84/KRT1/KRT78/KRT75/KRT6C/KRT83/KRT38/KRT9/KRT20/KRT6B/KRT79/KRT5/KRT3/KRT16/KRT6A/KRT81	21	-4.58258
BP	GO:0045104	intermediate filament cytoskeleton organization	21/944	88/18800	1.68773e-09	1.03024e-06	1.00071e-06	PKP1/KRT34/KRT33B/KRT85/INA/KRT84/KRT1/KRT78/KRT75/KRT6C/KRT83/KRT38/KRT9/KRT20/KRT6B/KRT79/KRT5/KRT3/KRT16/KRT6A/KRT81	21	-4.58258
BP	GO:0045103	intermediate filament-based process	21/944	89/18800	2.10577e-09	1.12475e-06	1.09251e-06	PKP1/KRT34/KRT33B/KRT85/INA/KRT84/KRT1/KRT78/KRT75/KRT6C/KRT83/KRT38/KRT9/KRT20/KRT6B/KRT79/KRT5/KRT3/KRT16/KRT6A/KRT81	21	-4.58258
BP	GO:0007218	neuropeptide signaling pathway	21/944	108/18800	8.01909e-08	2.63581e-05	2.56027e-05	TAC1/GAL/OPRK1/NTSR1/PROKR2/PCSK1N/NMU/POMC/NPY/GRPR/GLRA3/CARTPT/NTSR2/PROKR1/GPR149/NXPH4/NPY2R/QRFPR/NPSR1/NPY4R2/NPBWR1	21	-2.83683
BP	GO:0001708	cell fate specification	19/944	96/18800	2.46954e-07	7.03491e-05	6.83327e-05	PAX6/EYA1/LHX3/DKK1/FOXA2/NKX2-2/TBR1/DMRTA2/POU4F1/ISL2/TLX3/TBXT/TBX10/SIX2/OLIG3/POU3F2/MYT1L/POU5F1/OLIG2	19	-4.3589
BP	GO:0001764	neuron migration	19/944	164/18800	0.000591734	0.0537974	0.0522555	PAX6/CTNNA2/DCX/PHOX2B/FEZF1/BARHL2/GFRA3/VAX1/KIRREL3/GJA1/UNC5D/CCKAR/TLX3/SOX14/CDK5R2/FOXG1/OLIG3/DNER/SCRT2	19	-3.44124
BP	GO:0021953	central nervous system neuron differentiation	19/944	169/18800	0.000855783	0.0688239	0.0668513	PAX6/LHX5/EPHB6/LHX3/PHOX2B/NR2E1/NPY/NKX2-2/TBR1/FOXN4/MDGA2/POU4F1/ISL2/PHOX2A/GBX2/OTP/FOXG1/OLIG3/OLIG2	19	-3.90007
BP	GO:0006865	amino acid transport	18/944	145/18800	0.000354453	0.0369409	0.0358821	SLC6A15/SLC17A6/HRH3/NTSR1/SLC7A5/OCA2/SLC1A6/SLC1A1/ACE2/SLC6A11/SYT4/GJA1/TRH/SLC6A19/SLC36A2/SLC38A3/SLC6A17/SLC6A14	18	-2.82843
BP	GO:0061844	antimicrobial humoral immune response mediated by antimicrobial peptide	17/944	79/18800	2.99341e-07	7.99429e-05	7.76515e-05	PF4V1/REG1A/CXCL6/DEFB126/SPINK5/S100A7/PGLYRP3/PGLYRP4/S100A9/CXCL5/CXCL1/DEFB1/KLK5/KLK7/DEFB4A/BPIFA1/KRT6A	17	-3.63803
BP	GO:0021510	spinal cord development	17/944	99/18800	8.03145e-06	0.00171592	0.00166674	PAX6/ACTL6B/LHX5/PHGDH/LHX3/RFX4/NEUROG3/NKX2-2/FOXN4/MDGA2/ZIC1/ISL2/PHOX2A/SOX11/OLIG3/OLIG2/VSTM5	17	-3.15296
BP	GO:0022600	digestive system process	17/944	104/18800	1.57895e-05	0.00306676	0.00297886	PTGER3/OPRK1/KCNN4/CCKBR/GHSR/STATH/CHRM3/SLC26A7/APOA2/TFF2/AQP5/INAVA/FABP1/CHRM1/CEL/NPSR1/MUC2	17	-3.63803
BP	GO:0030534	adult behavior	17/944	136/18800	0.00047154	0.045793	0.0444804	SEZ6/OPRK1/NTSR1/SLC1A1/GABRG2/GHSR/NPY/FOXA2/SCN1A/KLHL1/ZIC1/UCHL1/EN1/CARTPT/TRH/NRXN1/OTOG	17	-2.66789
BP	GO:0061351	neural precursor cell proliferation	17/944	143/18800	0.000841301	0.0688239	0.0668513	PAX6/LHX5/SOX10/PTPRZ1/LHX2/SLC6A4/NR2E1/SIX3/DMRTA2/VAX1/GBX2/OTP/FOXG1/POU3F2/TAFA3/FZD9/TRIM71	17	-3.63803
BP	GO:0030902	hindbrain development	17/944	150/18800	0.00143443	0.0970354	0.0942542	FOXC1/SEZ6/CTNNA2/LHX5/SLC6A4/PHOX2B/OTX1/NEUROG3/TBR1/KLHL1/POU4F1/EN1/EN2/PHOX2A/GBX2/CDK5R2/NANOS1	17	-2.66789
BP	GO:0048663	neuron fate commitment	16/944	63/18800	5.69385e-08	2.2118e-05	2.14841e-05	PAX6/EYA1/LHX3/NKX2-2/TBR1/FOXN4/DMRTA2/POU4F1/ISL2/TLX3/FOXG1/OLIG3/OLIG1/POU3F2/MYT1L/OLIG2	16	-3.5
BP	GO:2000177	regulation of neural precursor cell proliferation	15/944	85/18800	1.93316e-05	0.00359148	0.00348854	PAX6/LHX5/SOX10/PTPRZ1/LHX2/SLC6A4/NR2E1/SIX3/DMRTA2/VAX1/OTP/FOXG1/TAFA3/FZD9/TRIM71	15	-3.35659
BP	GO:0007631	feeding behavior	15/944	106/18800	0.000261173	0.0293682	0.0285264	GAL/OPRK1/NMU/IAPP/GHSR/NPY/ACE2/TBR1/POU4F1/UCHL1/EN1/CARTPT/TRH/NPSR1/HELT	15	-3.35659
BP	GO:0042471	ear morphogenesis	15/944	123/18800	0.00128142	0.0897623	0.0871895	DLX6/USH1C/EYA1/DLX5/OTX1/KCNQ4/GJB6/COL2A1/ZIC1/GBX2/SIX2/TCAP/FOXG1/USH1G/POU3F4	15	-3.87298
BP	GO:0015837	amine transport	13/944	100/18800	0.00147085	0.0970354	0.0942542	SLC22A16/OPRK1/HRH3/NTSR1/GHSR/ACE2/DDC/SYT4/RHCG/CRH/CARTPT/TRH/SLC38A3	13	-3.05085
BP	GO:0021536	diencephalon development	12/944	75/18800	0.000336238	0.0360968	0.0350622	PAX6/LHX3/OTX1/RAX/NKX2-1/SIX3/POU4F1/PTCHD1/GBX2/OTP/POU3F2/OLIG2	12	-3.4641
BP	GO:1902476	chloride transmembrane transport	11/944	66/18800	0.000410315	0.0409763	0.0398019	GABRA3/SLC26A3/GABRP/GABRE/SLC1A1/GABRG2/GLRA3/SLC26A7/SLC26A9/GABRG3/GABRA5	11	-1.50756
BP	GO:0045665	negative regulation of neuron differentiation	11/944	72/18800	0.00087812	0.0688239	0.0668513	SOX8/PAX6/SLC6A4/PHOX2B/NR2E1/NKX2-2/SIX3/ISL2/TLX3/FOXG1/OLIG2	11	-2.7136
BP	GO:0048665	neuron fate specification	10/944	30/18800	1.16399e-06	0.000292573	0.000284187	EYA1/LHX3/NKX2-2/DMRTA2/POU4F1/ISL2/TLX3/OLIG3/POU3F2/MYT1L	10	-3.16228
BP	GO:0021517	ventral spinal cord development	10/944	46/18800	7.59649e-05	0.0108199	0.0105098	PAX6/LHX3/NKX2-2/FOXN4/MDGA2/ISL2/PHOX2A/OLIG3/OLIG2/VSTM5	10	-2.52982
BP	GO:0015804	neutral amino acid transport	10/944	51/18800	0.000189647	0.0225101	0.0218649	SLC6A15/SLC7A5/SLC1A6/SLC1A1/ACE2/SLC6A19/SLC36A2/SLC38A3/SLC6A17/SLC6A14	10	-2.52982
BP	GO:0001756	somitogenesis	10/944	65/18800	0.00140904	0.0970354	0.0942542	FOXC1/DLL3/DKK1/PCDH8/MSGN1/TBXT/CDX2/TCAP/FOXC2/RIPPLY2	10	-3.16228
BP	GO:0032941	secretion by tissue	9/944	39/18800	0.000105888	0.0141393	0.0137341	OPRK1/KCNN4/STATH/CHRM3/LACRT/GJA1/AQP5/CHRM1/CEL	9	-2.33333
BP	GO:0021515	cell differentiation in spinal cord	9/944	51/18800	0.000885868	0.0688239	0.0668513	LHX5/LHX3/NKX2-2/FOXN4/MDGA2/ISL2/PHOX2A/OLIG3/OLIG2	9	-2.33333
BP	GO:2000179	positive regulation of neural precursor cell proliferation	9/944	51/18800	0.000885868	0.0688239	0.0668513	PAX6/LHX5/SOX10/LHX2/NR2E1/DMRTA2/OTP/FOXG1/FZD9	9	-3
BP	GO:0007214	gamma-aminobutyric acid signaling pathway	8/944	27/18800	3.70563e-05	0.00630974	0.00612889	GABRA3/GABRE/GABRG2/PHF24/GABBR2/GPR156/GABRG3/GABRA5	8	-2.82843
BP	GO:0040020	regulation of meiotic nuclear division	8/944	32/18800	0.000140387	0.0176433	0.0171376	CDC20/DMRT1/HORMAD1/STRA8/NPM2/PRDM9/NANOS2/OOEP	8	-2.82843
BP	GO:1902692	regulation of neuroblast proliferation	8/944	34/18800	0.000221641	0.0255966	0.0248629	PAX6/SOX10/SIX3/DMRTA2/VAX1/OTP/FOXG1/TAFA3	8	-2.82843
BP	GO:0018149	peptide cross-linking	8/944	36/18800	0.000337906	0.0360968	0.0350622	TGM1/TGM5/PI3/IVL/KRT1/SPRR1B/LORICRIN/SPRR2E	8	-2.82843
BP	GO:0071542	dopaminergic neuron differentiation	8/944	37/18800	0.000412352	0.0409763	0.0398019	DKK1/PHOX2B/FOXA2/DMRTA2/RSPO2/EN1/PHOX2A/OTX2	8	-2.82843
BP	GO:0001709	cell fate determination	8/944	43/18800	0.00118654	0.0845012	0.0820792	PAX6/POU6F2/NKX2-2/MYOD1/BARHL2/NKX6-3/FOXG1/TRIM15	8	-2.82843
BP	GO:0051238	sequestering of metal ion	7/944	16/18800	6.04041e-06	0.00135846	0.00131952	SLC30A3/FTHL17/S100A8/S100A7/LCN2/S100A9/FTMT	7	-2.64575
BP	GO:0021522	spinal cord motor neuron differentiation	7/944	30/18800	0.000579793	0.0537974	0.0522555	LHX3/NKX2-2/MDGA2/ISL2/PHOX2A/OLIG3/OLIG2	7	-2.64575
BP	GO:0046541	saliva secretion	6/944	12/18800	1.12285e-05	0.00228473	0.00221925	OPRK1/KCNN4/STATH/CHRM3/AQP5/CHRM1	6	-2.44949
BP	GO:0043252	sodium-independent organic anion transport	6/944	15/18800	5.339e-05	0.00814769	0.00791416	SLCO1A2/SLCO1B3/SLCO1B1/SLCO5A1/SLCO4C1/SLCO1B7	6	-2.44949
BP	GO:0070170	regulation of tooth mineralization	5/944	12/18800	0.000186047	0.0225101	0.0218649	ASPN/WNT6/AMELX/MMP20/AMTN	5	-1.34164
BP	GO:0048484	enteric nervous system development	5/944	15/18800	0.000621736	0.0553475	0.0537611	SOX8/SOX10/PHOX2B/PHOX2A/ISX	5	-2.23607
BP	GO:0045836	positive regulation of meiotic nuclear division	5/944	16/18800	0.000867162	0.0688239	0.0668513	DMRT1/STRA8/NPM2/PRDM9/OOEP	5	-2.23607
BP	GO:0001710	mesodermal cell fate commitment	5/944	17/18800	0.00117804	0.0845012	0.0820792	EYA1/DKK1/SIX2/FOXC2/TRIM15	5	-2.23607
BP	GO:0015824	proline transport	4/944	10/18800	0.00103973	0.0765993	0.0744038	SLC6A15/ACE2/SLC36A2/SLC6A17	4	-2
BP	GO:1900003	regulation of serine-type endopeptidase activity	4/944	10/18800	0.00103973	0.0765993	0.0744038	SPINK5/SPINK6/ANXA8L1/ANXA8	4	-2
BP	GO:1902571	regulation of serine-type peptidase activity	4/944	10/18800	0.00103973	0.0765993	0.0744038	SPINK5/SPINK6/ANXA8L1/ANXA8	4	-2
CC	GO:0062023	collagen-containing extracellular matrix	40/982	429/19594	0.000124382	0.00835137	0.0078183	MYOC/APOH/COL9A3/COCH/F9/ZP2/PTPRZ1/OGN/ASPN/COL9A1/ZP4/SLPI/MATN4/AMELX/OMD/APCS/TINAG/COL2A1/LMAN1L/FBN3/S100A8/S100A7/AHSG/HAPLN1/ACAN/LAD1/COL26A1/S100A9/SERPINB12/KRT1/SNORC/EMILIN3/AMTN/SMOC1/MUC2/COL11A2/GPC2/ORM2/ORM1/ANXA8	40	-5.05964
CC	GO:0097060	synaptic membrane	33/982	373/19594	0.0011601	0.0495678	0.0464039	GABRA3/ATP2B3/OPRK1/GABRP/GABRE/SLC6A2/SLC6A4/CRYAB/GABRG2/GHSR/SLC6A11/SNAP25/CHRM3/EPHA7/CHRND/PCDH8/GABBR2/KCNH1/GLRA3/CNTNAP4/LHFPL4/ATP2B2/HTR3A/CACNG2/KCNJ4/CHRM1/CEL/STX19/NRXN1/DDN/GABRG3/SHC4/GABRA5	33	-4.7001
CC	GO:0045111	intermediate filament cytoskeleton	28/982	257/19594	9.79409e-05	0.00767204	0.00718233	PKP1/CASP14/SLC1A6/KRT34/KRT33B/KRT85/S100A8/INA/GJA1/KRT84/KRT1/KRT78/KRT75/KRT6C/KRT83/KRT38/KRT9/KRT20/KRT6B/KRT79/KRT5/KRT3/KRT16/KRTAP1-1/KRT6A/KRT81/KRTAP3-3/KRTAP10-4	28	-4.53557
CC	GO:0034702	ion channel complex	27/982	294/19594	0.00184306	0.0666337	0.0623805	GABRA3/KCNG1/CNGB1/GABRP/GABRE/KCNN4/GABRG2/KCNQ4/OLFM3/KCNS1/SCN7A/KCNH1/SCN1A/UNC80/GLRA3/CACNA1B/SCN2B/KCNF1/KCNV1/TRPV6/HTR3A/CACNG2/TTYH1/KCNJ4/VWC2L/GABRG3/GABRA5	27	-3.27165
CC	GO:0005882	intermediate filament	26/982	216/19594	3.23197e-05	0.00457306	0.00428116	PKP1/CASP14/KRT34/KRT33B/KRT85/INA/GJA1/KRT84/KRT1/KRT78/KRT75/KRT6C/KRT83/KRT38/KRT9/KRT20/KRT6B/KRT79/KRT5/KRT3/KRT16/KRTAP1-1/KRT6A/KRT81/KRTAP3-3/KRTAP10-4	26	-4.31455
CC	GO:0045211	postsynaptic membrane	25/982	271/19594	0.00250903	0.0786163	0.0735983	GABRA3/OPRK1/GABRP/GABRE/SLC6A4/GABRG2/SLC6A11/CHRM3/EPHA7/CHRND/PCDH8/GABBR2/KCNH1/GLRA3/LHFPL4/ATP2B2/HTR3A/CACNG2/KCNJ4/CHRM1/CEL/DDN/GABRG3/SHC4/GABRA5	25	-3.8
CC	GO:0031225	anchored component of membrane	22/982	169/19594	3.9052e-05	0.00457306	0.00428116	PRSS21/MSLN/ULBP1/CEACAM8/ULBP2/ULBP3/MDGA2/GFRA3/RAET1L/ART3/LY6K/ALPP/ALPG/MELTF/LY6D/RGMA/LYPD2/CD177/GPC2/PRSS41/LY6L/SLURP2	22	-4.26401
CC	GO:0045095	keratin filament	18/982	102/19594	2.85999e-06	0.000672099	0.000629199	CASP14/KRT85/KRT84/KRT1/KRT78/KRT75/KRT6C/KRT83/KRT9/KRT6B/KRT79/KRT5/KRT3/KRTAP1-1/KRT6A/KRT81/KRTAP3-3/KRTAP10-4	18	-3.77124
CC	GO:0019814	immunoglobulin complex	18/982	167/19594	0.00183356	0.0666337	0.0623805	IGKV6-21/IGLV6-57/IGLV1-47/IGLV3-21/IGLV3-1/IGHG1/IGHV1-18/IGHV3-20/IGHV5-51/IGHV3-73/IGLV9-49/IGKV1-5/IGKV1-13/IGHV2-70/IGKV1D-13/IGHV1-69D/IGHV1-69-2/IGHV7-4-1	18	-4.24264
CC	GO:0001533	cornified envelope	17/982	45/19594	2.02349e-11	9.51041e-09	8.90337e-09	PKP1/TGM1/PI3/DSG3/DSG1/SCEL/FLG2/SPRR2G/IVL/SPRR2D/KRT1/SPRR1B/LCE1D/LORICRIN/SPRR2E/SPRR2A/SPRR2F	17	-4.12311
CC	GO:0099699	integral component of synaptic membrane	16/982	149/19594	0.00332223	0.0918498	0.085987	GABRA3/ATP2B3/OPRK1/SLC6A4/GABRG2/GHSR/SLC6A11/EPHA7/CHRND/PCDH8/ATP2B2/CACNG2/CHRM1/CEL/GABRG3/GABRA5	16	-3.5
CC	GO:0005796	Golgi lumen	14/982	104/19594	0.000680769	0.0355513	0.033282	F9/OGN/WNT6/OMD/NCAN/KERA/ACAN/DEFB1/LALBA/DEFB4A/MUCL1/MUC16/MUC2/GPC2	14	-2.13809
CC	GO:0043195	terminal bouton	8/982	48/19594	0.0024476	0.0786163	0.0735983	SCGN/NTSR1/NMU/NPY/CPLX2/PRSS12/CALB2/SLC18A3	8	-2.82843
CC	GO:1902710	GABA receptor complex	7/982	21/19594	4.86496e-05	0.00457306	0.00428116	GABRA3/GABRP/GABRE/GABRG2/GABBR2/GABRG3/GABRA5	7	-2.64575
CC	GO:0005921	gap junction	7/982	32/19594	0.000868879	0.0408373	0.0382307	GJB6/GJA1/PANX3/GJD2/CALB2/GJB3/GJB5	7	-1.88982
CC	GO:1902711	GABA-A receptor complex	6/982	19/19594	0.000241021	0.01416	0.0132562	GABRA3/GABRP/GABRE/GABRG2/GABRG3/GABRA5	6	-2.44949
CC	GO:0005922	connexin complex	5/982	21/19594	0.00325175	0.0918498	0.085987	GJB6/GJA1/GJD2/GJB3/GJB5	5	-1.34164
MF	GO:0048018	receptor ligand activity	56/929	489/18410	8.47857e-09	3.14979e-06	2.77115e-06	CRLF1/GAL/FGF4/PTHLH/CHGB/FGF21/OGN/RLN2/DKK1/PF4V1/CCL20/POMC/REG1A/WNT6/INSL4/IAPP/NPY/IL17C/CXCL6/EREG/AMELX/GDF5/SLURP1/VGF/EPHA7/LACRT/GH2/IL36G/IL36RN/IL36B/CRH/IFNK/TAFA4/RETNLB/CXCL5/CXCL1/CARTPT/TRH/NRTN/RLN3/DEFB4A/CALCB/UCN3/ERFE/IFNL2/GAST/TAFA3/IFNA10/C10orf99/FGF16/IFNL3/FAM3D/CSH2/MIA/IFNL4/CCL18	56	-5.87975
MF	GO:0030546	signaling receptor activator activity	56/929	496/18410	1.40434e-08	3.47809e-06	3.05999e-06	CRLF1/GAL/FGF4/PTHLH/CHGB/FGF21/OGN/RLN2/DKK1/PF4V1/CCL20/POMC/REG1A/WNT6/INSL4/IAPP/NPY/IL17C/CXCL6/EREG/AMELX/GDF5/SLURP1/VGF/EPHA7/LACRT/GH2/IL36G/IL36RN/IL36B/CRH/IFNK/TAFA4/RETNLB/CXCL5/CXCL1/CARTPT/TRH/NRTN/RLN3/DEFB4A/CALCB/UCN3/ERFE/IFNL2/GAST/TAFA3/IFNA10/C10orf99/FGF16/IFNL3/FAM3D/CSH2/MIA/IFNL4/CCL18	56	-5.87975
MF	GO:0015267	channel activity	49/929	489/18410	3.79535e-06	0.000497479	0.000437677	GABRA3/KCNG1/CNGB1/AQP6/GABRP/GABRE/KCNN4/SLC1A1/GABRG2/KCNQ4/GJB6/KCNS1/SNAP25/CHRND/SCN7A/CLCA2/KCNH5/RHCG/KCNH1/SCN1A/UNC80/TRPM8/GLRA3/SLC26A7/CACNA1B/SCN2B/GJA1/PANX3/GJD2/AQP5/KCNF1/KCNK5/KCNV1/TMC1/TRPV6/HTR3A/CACNG2/AQP2/TTYH1/TRPV3/KCNJ4/SLC26A9/GABRG3/AQP12B/GABRA5/TMC3/GJB3/GJB5/KCNJ18	49	-4.71429
MF	GO:0022803	passive transmembrane transporter activity	49/929	490/18410	4.01733e-06	0.000497479	0.000437677	GABRA3/KCNG1/CNGB1/AQP6/GABRP/GABRE/KCNN4/SLC1A1/GABRG2/KCNQ4/GJB6/KCNS1/SNAP25/CHRND/SCN7A/CLCA2/KCNH5/RHCG/KCNH1/SCN1A/UNC80/TRPM8/GLRA3/SLC26A7/CACNA1B/SCN2B/GJA1/PANX3/GJD2/AQP5/KCNF1/KCNK5/KCNV1/TMC1/TRPV6/HTR3A/CACNG2/AQP2/TTYH1/TRPV3/KCNJ4/SLC26A9/GABRG3/AQP12B/GABRA5/TMC3/GJB3/GJB5/KCNJ18	49	-4.71429
MF	GO:0001228	DNA-binding transcription activator activity, RNA polymerase II-specific	45/929	462/18410	1.92184e-05	0.00158659	0.00139586	PAX6/NR1H4/FOXC1/PGR/SOX10/MYBL2/DLX5/LHX2/LHX3/TLX1/PHOX2B/RFX4/NR2E1/OTX1/ONECUT2/NEUROG3/NKX2-2/HOXD13/MYOD1/FOXJ1/MYCN/RAX/DMRT1/SIX3/BARHL2/MSGN1/POU4F1/ZIC1/ZIC3/IRX6/NKX6-3/PHOX2A/OTX2/GBX2/ONECUT1/SP7/SIX2/FOXC2/SOX11/ALX1/MAFA/NKX2-5/POU3F2/FOXD1/SPIB	45	-5.81378
MF	GO:0001216	DNA-binding transcription activator activity	45/929	466/18410	2.3797e-05	0.00176812	0.00155557	PAX6/NR1H4/FOXC1/PGR/SOX10/MYBL2/DLX5/LHX2/LHX3/TLX1/PHOX2B/RFX4/NR2E1/OTX1/ONECUT2/NEUROG3/NKX2-2/HOXD13/MYOD1/FOXJ1/MYCN/RAX/DMRT1/SIX3/BARHL2/MSGN1/POU4F1/ZIC1/ZIC3/IRX6/NKX6-3/PHOX2A/OTX2/GBX2/ONECUT1/SP7/SIX2/FOXC2/SOX11/ALX1/MAFA/NKX2-5/POU3F2/FOXD1/SPIB	45	-5.81378
MF	GO:0046873	metal ion transmembrane transporter activity	39/929	428/18410	0.000273476	0.00846637	0.00744863	KCNG1/ATP2B3/SLC6A15/SLC6A2/KCNN4/SLC1A6/ATP4A/SLC1A1/SLC6A4/SLC30A3/KCNQ4/KCNS1/SLC6A11/SNAP25/SCN7A/SLC40A1/KCNH5/KCNH1/SCN1A/TRPM8/SLC17A4/CACNA1B/SLC39A12/SCN2B/SLC28A1/ATP2B2/KCNF1/KCNK5/KCNV1/TMC1/TRPV6/CACNG2/TTYH1/TRPV3/KCNJ4/NIPAL4/ATP4B/SLC30A10/KCNJ18	39	-4.0032
MF	GO:0005216	ion channel activity	39/929	442/18410	0.000517389	0.0137293	0.0120789	GABRA3/KCNG1/CNGB1/GABRP/GABRE/KCNN4/SLC1A1/GABRG2/KCNQ4/KCNS1/SNAP25/CHRND/SCN7A/CLCA2/KCNH5/RHCG/KCNH1/SCN1A/UNC80/TRPM8/GLRA3/SLC26A7/CACNA1B/SCN2B/KCNF1/KCNK5/KCNV1/TMC1/TRPV6/HTR3A/CACNG2/TTYH1/TRPV3/KCNJ4/SLC26A9/GABRG3/GABRA5/TMC3/KCNJ18	39	-4.0032
MF	GO:0022804	active transmembrane transporter activity	33/929	404/18410	0.00455875	0.0573717	0.050475	ATP2B3/SLC6A15/SLCO1A2/SLC15A1/SLC26A3/SLC17A6/SLC7A5/SLC6A2/SLC1A6/ATP4A/SLC1A1/SLC6A4/SLCO1B3/SLC6A11/SLCO1B1/SLCO5A1/ATP6V1C2/SLC17A4/SLC26A7/SLC16A12/SLC28A1/ATP2B2/COX7B2/SLCO4C1/SLC6A19/SLC26A9/ABCA13/ATP4B/SLC36A2/SLC38A3/SLC6A17/SLCO1B7/SLC6A14	33	-4.35194
MF	GO:0008509	anion transmembrane transporter activity	32/929	315/18410	0.000137984	0.00573913	0.00504923	GABRA3/SLCO1A2/AQP6/SLC26A3/SLC17A6/GABRP/GABRE/SLC7A5/SLC6A2/OCA2/SLC1A6/SLC1A1/SLC6A4/SLCO1B3/GABRG2/SLC6A11/SLCO1B1/SLCO5A1/CLCA2/GLRA3/SLC26A7/GJA1/SLC16A12/TTYH1/SLCO4C1/SLC26A9/GABRG3/GABRA5/SLC36A2/SLC38A3/SLCO1B7/SLC6A14	32	-3.53553
MF	GO:0022836	gated channel activity	32/929	340/18410	0.000540213	0.0138406	0.0121769	GABRA3/KCNG1/CNGB1/GABRP/GABRE/KCNN4/GABRG2/KCNQ4/KCNS1/SNAP25/CHRND/SCN7A/CLCA2/KCNH5/KCNH1/SCN1A/TRPM8/GLRA3/CACNA1B/SCN2B/KCNF1/KCNK5/KCNV1/TMC1/HTR3A/CACNG2/TTYH1/KCNJ4/GABRG3/GABRA5/TMC3/KCNJ18	32	-3.53553
MF	GO:0015291	secondary active transmembrane transporter activity	26/929	240/18410	0.000207327	0.00733543	0.00645364	SLC6A15/SLCO1A2/SLC15A1/SLC26A3/SLC17A6/SLC7A5/SLC6A2/SLC1A6/SLC1A1/SLC6A4/SLCO1B3/SLC6A11/SLCO1B1/SLCO5A1/SLC17A4/SLC26A7/SLC16A12/SLC28A1/SLCO4C1/SLC6A19/SLC26A9/SLC36A2/SLC38A3/SLC6A17/SLCO1B7/SLC6A14	26	-3.53009
MF	GO:0022853	active ion transmembrane transporter activity	25/929	254/18410	0.00112277	0.0235475	0.0207168	ATP2B3/SLC6A15/SLCO1A2/SLC15A1/SLC26A3/SLC6A2/SLC1A6/ATP4A/SLC1A1/SLC6A4/SLCO1B3/SLC6A11/SLCO1B1/SLCO5A1/ATP6V1C2/SLC17A4/SLC26A7/SLC28A1/ATP2B2/COX7B2/SLCO4C1/SLC26A9/ATP4B/SLC36A2/SLCO1B7	25	-3.8
MF	GO:0004866	endopeptidase inhibitor activity	22/929	180/18410	0.000111537	0.00573913	0.00504923	SERPINB3/FETUB/SPINT3/PCSK1N/SMR3A/PI3/SLPI/SPINK5/CSN2/AHSG/SERPINB7/A2ML1/SERPINB12/WFDC12/SMR3B/WFDC5/SPINK6/SERPINB13/SERPINB11/SERPINB4/SERPINB5/CARD18	22	-4.69042
MF	GO:0030414	peptidase inhibitor activity	22/929	187/18410	0.000194842	0.00723837	0.00636825	SERPINB3/FETUB/SPINT3/PCSK1N/SMR3A/PI3/SLPI/SPINK5/CSN2/AHSG/SERPINB7/A2ML1/SERPINB12/WFDC12/SMR3B/WFDC5/SPINK6/SERPINB13/SERPINB11/SERPINB4/SERPINB5/CARD18	22	-4.69042
MF	GO:0061135	endopeptidase regulator activity	22/929	194/18410	0.000328851	0.00939754	0.00826787	SERPINB3/FETUB/SPINT3/PCSK1N/SMR3A/PI3/SLPI/SPINK5/CSN2/AHSG/SERPINB7/A2ML1/SERPINB12/WFDC12/SMR3B/WFDC5/SPINK6/SERPINB13/SERPINB11/SERPINB4/SERPINB5/CARD18	22	-4.69042
MF	GO:0061134	peptidase regulator activity	22/929	230/18410	0.00307965	0.0468218	0.0411934	SERPINB3/FETUB/SPINT3/PCSK1N/SMR3A/PI3/SLPI/SPINK5/CSN2/AHSG/SERPINB7/A2ML1/SERPINB12/WFDC12/SMR3B/WFDC5/SPINK6/SERPINB13/SERPINB11/SERPINB4/SERPINB5/CARD18	22	-4.69042
MF	GO:0005125	cytokine activity	21/929	235/18410	0.00814206	0.088964	0.0782696	CRLF1/PF4V1/CCL20/WNT6/IL17C/CXCL6/GDF5/SLURP1/IL36G/IL36RN/IL36B/IFNK/CXCL5/CXCL1/IFNL2/IFNA10/C10orf99/IFNL3/FAM3D/IFNL4/CCL18	21	-4.58258
MF	GO:0005179	hormone activity	20/929	122/18410	2.96828e-06	0.000497479	0.000437677	GAL/PTHLH/CHGB/RLN2/POMC/INSL4/IAPP/NPY/VGF/GH2/CRH/RETNLB/CARTPT/TRH/RLN3/CALCB/UCN3/ERFE/GAST/CSH2	20	-3.1305
MF	GO:0004252	serine-type endopeptidase activity	20/929	174/18410	0.00050621	0.0137293	0.0120789	PRSS21/PRSS3/F9/PRSS33/KLK10/KLK8/CTSV/MMP7/TMPRSS15/PRSS12/TMPRSS5/KLK5/KLK6/KLK7/TMPRSS12/PRSS48/PRSS41/PRSS56/HPR/MMP12	20	-4.47214
MF	GO:0008514	organic anion transmembrane transporter activity	20/929	186/18410	0.00117493	0.0235475	0.0207168	SLCO1A2/SLC26A3/SLC17A6/SLC7A5/OCA2/SLC1A6/SLC1A1/SLCO1B3/SLC6A11/SLCO1B1/SLCO5A1/SLC26A7/GJA1/SLC16A12/SLCO4C1/SLC26A9/SLC36A2/SLC38A3/SLCO1B7/SLC6A14	20	-2.68328
MF	GO:0008236	serine-type peptidase activity	20/929	191/18410	0.00162305	0.0287125	0.0252609	PRSS21/PRSS3/F9/PRSS33/KLK10/KLK8/CTSV/MMP7/TMPRSS15/PRSS12/TMPRSS5/KLK5/KLK6/KLK7/TMPRSS12/PRSS48/PRSS41/PRSS56/HPR/MMP12	20	-4.47214
MF	GO:0017171	serine hydrolase activity	20/929	195/18410	0.00207914	0.0343518	0.0302224	PRSS21/PRSS3/F9/PRSS33/KLK10/KLK8/CTSV/MMP7/TMPRSS15/PRSS12/TMPRSS5/KLK5/KLK6/KLK7/TMPRSS12/PRSS48/PRSS41/PRSS56/HPR/MMP12	20	-4.47214
MF	GO:0046943	carboxylic acid transmembrane transporter activity	19/929	164/18410	0.000627286	0.0150346	0.0132273	SLC6A15/SLCO1A2/SLC26A3/SLC17A6/SLC7A5/OCA2/SLC1A6/SLC1A1/SLCO1B3/SLC6A11/SLCO1B1/SLC26A7/SLC16A12/SLC6A19/SLC26A9/SLC36A2/SLC38A3/SLCO1B7/SLC6A14	19	-2.9824
MF	GO:0005342	organic acid transmembrane transporter activity	19/929	165/18410	0.000676207	0.0157007	0.0138133	SLC6A15/SLCO1A2/SLC26A3/SLC17A6/SLC7A5/OCA2/SLC1A6/SLC1A1/SLCO1B3/SLC6A11/SLCO1B1/SLC26A7/SLC16A12/SLC6A19/SLC26A9/SLC36A2/SLC38A3/SLCO1B7/SLC6A14	19	-2.9824
MF	GO:0030280	structural constituent of skin epidermis	17/929	37/18410	4.73138e-13	3.51541e-10	3.09283e-10	PKP1/PI3/KRT85/KRT84/KRT1/KRT78/KRT75/KRT6C/KRT83/KRT6B/KRT79/KRT5/KRT3/LORICRIN/SPRR2E/KRT6A/KRT81	17	-4.12311
MF	GO:0004867	serine-type endopeptidase inhibitor activity	16/929	98/18410	2.99942e-05	0.00202597	0.00178243	SERPINB3/SPINT3/PCSK1N/PI3/SLPI/SPINK5/SERPINB7/A2ML1/SERPINB12/WFDC12/WFDC5/SPINK6/SERPINB13/SERPINB11/SERPINB4/SERPINB5	16	-4
MF	GO:0015293	symporter activity	16/929	144/18410	0.00251316	0.040593	0.0357134	SLC6A15/SLC15A1/SLC17A6/SLC6A2/SLC1A6/SLC1A1/SLC6A4/SLC6A11/SLC17A4/SLC16A12/SLC28A1/SLC6A19/SLC36A2/SLC38A3/SLC6A17/SLC6A14	16	-2.5
MF	GO:0008528	G protein-coupled peptide receptor activity	16/929	148/18410	0.00331263	0.0468218	0.0411934	CALCR/GAL/OPRK1/NTSR1/PROKR2/CCKBR/CCR6/GRPR/CCKAR/NTSR2/PROKR1/NPY2R/QRFPR/NPSR1/NPY4R2/NPBWR1	16	-1.5
MF	GO:0015103	inorganic anion transmembrane transporter activity	16/929	151/18410	0.00404089	0.0530569	0.046679	GABRA3/AQP6/SLC26A3/GABRP/GABRE/SLC6A2/SLC1A1/SLC6A4/GABRG2/CLCA2/GLRA3/SLC26A7/TTYH1/SLC26A9/GABRG3/GABRA5	16	-2
MF	GO:0001653	peptide receptor activity	16/929	154/18410	0.00489546	0.0586665	0.0516142	CALCR/GAL/OPRK1/NTSR1/PROKR2/CCKBR/CCR6/GRPR/CCKAR/NTSR2/PROKR1/NPY2R/QRFPR/NPSR1/NPY4R2/NPBWR1	16	-1.5
MF	GO:0008083	growth factor activity	16/929	162/18410	0.007912	0.0877405	0.0771933	FGF4/FGF21/OGN/DKK1/REG1A/EREG/AMELX/GDF5/VGF/LACRT/GH2/CXCL1/NRTN/FGF16/CSH2/MIA	16	-2.5
MF	GO:0015108	chloride transmembrane transporter activity	15/929	99/18410	0.000126842	0.00573913	0.00504923	GABRA3/SLC26A3/GABRP/GABRE/SLC6A2/SLC1A1/SLC6A4/GABRG2/CLCA2/GLRA3/SLC26A7/TTYH1/SLC26A9/GABRG3/GABRA5	15	-1.80739
MF	GO:0005200	structural constituent of cytoskeleton	15/929	104/18410	0.000222295	0.00750749	0.00660502	CTNNA2/ADD2/TUBA3D/ACTL6B/TUBB4A/INA/KRT84/KRT9/KRT20/KRT6B/KRT5/KRT16/LORICRIN/KRT6A/TUBA4B	15	-2.84019
MF	GO:0030594	neurotransmitter receptor activity	13/929	111/18410	0.00390828	0.0527973	0.0464506	GABRA3/GABRP/HRH3/GABRE/GABRG2/CHRM3/CHRND/GLRA3/HTR6/HTR3A/CHRM1/GABRG3/GABRA5	13	-3.05085
MF	GO:0033293	monocarboxylic acid binding	12/929	81/18410	0.000721263	0.0162393	0.0142872	NR1H4/AFM/S100A8/S100A9/FABP1/FABP7/FABP5/CRABP1/FABP6/CYP27C1/FABP12/GSTA1	12	-3.4641
MF	GO:0005253	anion channel activity	12/929	87/18410	0.00137234	0.0254911	0.0224269	GABRA3/GABRP/GABRE/SLC1A1/GABRG2/CLCA2/GLRA3/SLC26A7/TTYH1/SLC26A9/GABRG3/GABRA5	12	-2.3094
MF	GO:0048306	calcium-dependent protein binding	12/929	87/18410	0.00137234	0.0254911	0.0224269	SNAP25/CRNN/S100A8/S100A7/CPLX2/S100B/S100A1/S100A9/S100A7A/SNTN/S100A2/CD177	12	-2.3094
MF	GO:0008188	neuropeptide receptor activity	11/929	45/18410	1.06391e-05	0.000988108	0.000869328	GAL/NTSR1/PROKR2/GRPR/NTSR2/PROKR1/NPY2R/QRFPR/NPSR1/NPY4R2/NPBWR1	11	-2.11058
MF	GO:0005254	chloride channel activity	11/929	74/18410	0.00115332	0.0235475	0.0207168	GABRA3/GABRP/GABRE/GABRG2/CLCA2/GLRA3/SLC26A7/TTYH1/SLC26A9/GABRG3/GABRA5	11	-2.7136
MF	GO:0015171	amino acid transmembrane transporter activity	11/929	84/18410	0.00324788	0.0468218	0.0411934	SLC6A15/SLC17A6/SLC7A5/OCA2/SLC1A6/SLC1A1/SLC6A11/SLC6A19/SLC36A2/SLC38A3/SLC6A14	11	-2.7136
MF	GO:0005249	voltage-gated potassium channel activity	11/929	91/18410	0.00602168	0.0688325	0.0605581	KCNG1/KCNQ4/KCNS1/SNAP25/KCNH5/KCNH1/KCNF1/KCNK5/KCNV1/KCNJ4/KCNJ18	11	-2.11058
MF	GO:0005504	fatty acid binding	10/929	49/18410	0.000139037	0.00573913	0.00504923	AFM/S100A8/S100A9/FABP1/FABP7/FABP5/CRABP1/FABP6/FABP12/GSTA1	10	-3.16228
MF	GO:0042379	chemokine receptor binding	10/929	71/18410	0.00287276	0.0454141	0.0399549	PF4V1/CCL20/CXCL6/TFF2/CXCL5/CXCL1/DEFB1/DEFB4A/C10orf99/CCL18	10	-3.16228
MF	GO:0098960	postsynaptic neurotransmitter receptor activity	9/929	64/18410	0.00463297	0.0573717	0.050475	GABRA3/HRH3/GABRE/GABRG2/CHRM3/CHRND/CHRM1/GABRG3/GABRA5	9	-3
MF	GO:0016917	GABA receptor activity	8/929	22/18410	6.92453e-06	0.000734989	0.000646636	GABRA3/GABRP/GABRE/GABRG2/GABBR2/GPR156/GABRG3/GABRA5	8	-2.82843
MF	GO:0071855	neuropeptide receptor binding	7/929	36/18410	0.00188066	0.0324961	0.0285898	TAC1/GAL/NMU/CCKBR/POMC/NPY/UCN3	7	-1.88982
MF	GO:0015175	neutral amino acid transmembrane transporter activity	7/929	41/18410	0.00407032	0.0530569	0.046679	SLC7A5/SLC1A6/SLC1A1/SLC6A19/SLC36A2/SLC38A3/SLC6A14	7	-1.88982
MF	GO:0005237	inhibitory extracellular ligand-gated ion channel activity	6/929	15/18410	5.48781e-05	0.00339787	0.00298941	GABRA3/GABRE/GABRG2/GLRA3/GABRG3/GABRA5	6	-1.63299
MF	GO:0015347	sodium-independent organic anion transmembrane transporter activity	6/929	16/18410	8.40617e-05	0.00480445	0.00422691	SLCO1A2/SLCO1B3/SLCO1B1/SLCO5A1/SLCO4C1/SLCO1B7	6	-2.44949
MF	GO:0099095	ligand-gated anion channel activity	6/929	18/18410	0.000178633	0.00698547	0.00614575	GABRA3/GABRE/GABRG2/GLRA3/GABRG3/GABRA5	6	-1.63299
MF	GO:0004890	GABA-A receptor activity	6/929	19/18410	0.000249981	0.00807547	0.00710472	GABRA3/GABRP/GABRE/GABRG2/GABRG3/GABRA5	6	-2.44949
MF	GO:0030021	extracellular matrix structural constituent conferring compression resistance	6/929	22/18410	0.00060362	0.0149497	0.0131526	OGN/ASPN/AMELX/STATH/HAPLN1/ACAN	6	-0.816497
MF	GO:0005184	neuropeptide hormone activity	6/929	30/18410	0.00340293	0.0468218	0.0411934	GAL/NPY/VGF/CRH/CARTPT/CALCB	6	-2.44949
MF	GO:0022829	wide pore channel activity	6/929	30/18410	0.00340293	0.0468218	0.0411934	GJB6/GJA1/PANX3/GJD2/GJB3/GJB5	6	-1.63299
MF	GO:0042923	neuropeptide binding	6/929	32/18410	0.00476684	0.0580616	0.0510821	OPRK1/GRPR/GPR149/NPY2R/NPY4R2/NPBWR1	6	-0.816497
MF	GO:0008503	benzodiazepine receptor activity	5/929	11/18410	0.000115875	0.00573913	0.00504923	GABRA3/GABRE/GABRG2/GABRG3/GABRA5	5	-2.23607
MF	GO:0022851	GABA-gated chloride ion channel activity	5/929	13/18410	0.000296557	0.00881368	0.00775419	GABRA3/GABRE/GABRG2/GABRG3/GABRA5	5	-2.23607
MF	GO:0008392	arachidonic acid epoxygenase activity	5/929	17/18410	0.00120431	0.0235475	0.0207168	CYP2C18/CYP2G1P/CYP4F2/CYP4A11/CYP2F1	5	0.447214
MF	GO:0045236	CXCR chemokine receptor binding	5/929	18/18410	0.00159881	0.0287125	0.0252609	PF4V1/CXCL6/TFF2/CXCL5/CXCL1	5	-2.23607
MF	GO:0005326	neurotransmitter transmembrane transporter activity	5/929	19/18410	0.00208053	0.0343518	0.0302224	SLC6A15/SLC17A6/SLC6A2/SLC6A4/SLC18A3	5	-1.34164
MF	GO:0005243	gap junction channel activity	5/929	21/18410	0.00334806	0.0468218	0.0411934	GJB6/GJA1/GJD2/GJB3/GJB5	5	-1.34164
MF	GO:0008391	arachidonic acid monooxygenase activity	5/929	21/18410	0.00334806	0.0468218	0.0411934	CYP2C18/CYP2G1P/CYP4F2/CYP4A11/CYP2F1	5	0.447214
MF	GO:0005416	amino acid:cation symporter activity	5/929	22/18410	0.00415525	0.0532302	0.0468314	SLC6A15/SLC1A6/SLC1A1/SLC6A11/SLC36A2	5	-1.34164
MF	GO:0050786	RAGE receptor binding	4/929	10/18410	0.00105911	0.0231448	0.0203625	S100A8/S100A7/S100B/S100A9	4	-2
MF	GO:0030548	acetylcholine receptor regulator activity	4/929	15/18410	0.00562379	0.0652887	0.0574404	SLURP1/PATE1/PATE4/SLURP2	4	-2
MF	GO:0099602	neurotransmitter receptor regulator activity	4/929	15/18410	0.00562379	0.0652887	0.0574404	SLURP1/PATE1/PATE4/SLURP2	4	-2
MF	GO:0005283	amino acid:sodium symporter activity	4/929	16/18410	0.00720283	0.0810864	0.071339	SLC6A15/SLC1A6/SLC1A1/SLC6A11	4	-1
KEGG	hsa04080	Neuroactive ligand-receptor interaction	52/350	362/8164	4.56324e-15	1.19101e-12	1.17203e-12	CALCR/TAC1/PRSS3/GABRA3/PTGER3/GAL/OPRK1/GABRP/HRH3/NTSR1/GPR50/GABRE/RLN2/NMU/CCKBR/GABRG2/POMC/IAPP/GHSR/NPY/GRPR/SLURP1/VGF/CHRM3/CHRND/GH2/GABBR2/GLRA3/CRH/HTR6/CCKAR/CHRM1/NTSR2/TRH/PATE1/RLN3/TRHR/GPR156/CALCB/UCN3/GABRG3/NPY2R/GABRA5/QRFPR/NPSR1/PATE2/NPY4R/CSH2/PATE4/NPY4R2/SLURP2/NPBWR1	52	-4.71495
KEGG	hsa04974	Protein digestion and absorption	15/350	103/8164	2.94604e-05	0.00214349	0.00210934	PRSS3/SLC15A1/COL9A3/KCNN4/SLC1A1/COL9A1/ACE2/COL2A1/CPA2/COL26A1/KCNK5/COL22A1/SLC6A19/SLC36A2/COL11A2	15	-3.35659
KEGG	hsa04970	Salivary secretion	14/350	92/8164	3.28504e-05	0.00214349	0.00210934	ATP2B3/KCNN4/PRB2/STATH/HTN1/CHRM3/ATP2B2/AQP5/TRPV6/LPO/AMY1B/CALML5/HTN3/PRB1	14	-3.74166
KEGG	hsa04657	IL-17 signaling pathway	12/350	94/8164	0.000638659	0.0238129	0.0234335	CCL20/IL17C/CXCL6/MAPK4/S100A8/S100A7/LCN2/S100A9/CXCL5/CXCL1/DEFB4A/S100A7A	12	-3.4641
KEGG	hsa04721	Synaptic vesicle cycle	11/350	78/8164	0.00045255	0.0196859	0.0193723	SLC17A6/SLC6A2/SLC1A6/SLC1A1/SLC6A4/SLC6A11/SNAP25/ATP6V1C2/CPLX2/CACNA1B/SLC18A3	11	-2.11058
KEGG	hsa04727	GABAergic synapse	11/350	89/8164	0.00139567	0.0455336	0.0448082	GABRA3/GABRP/GABRE/GABRG2/SLC6A11/GABBR2/CACNA1B/GNG4/GABRG3/GABRA5/SLC38A3	11	-3.31662
KEGG	hsa04950	Maturity onset diabetes of the young	8/350	26/8164	8.34904e-06	0.00108955	0.00107219	PAX6/IAPP/NEUROG3/FOXA2/NKX2-2/PDX1/ONECUT1/MAFA	8	-2.12132
KEGG	hsa05033	Nicotine addiction	8/350	40/8164	0.000242813	0.0126748	0.0124729	GABRA3/SLC17A6/GABRP/GABRE/GABRG2/CACNA1B/GABRG3/GABRA5	8	-2.82843
